# Supplementary material for: N-Heterocyclic carbene-catalyzed enantioselective synthesis of planar-chiral cyclophanes via dynamic kinetic resolution
Source: Nat Commun. 2024 Mar 15;15:2338. doi: 10.1038/s41467-024-46376-8 (PMC10943026; doi:10.1038/s41467-024-46376-8)
Supplement: Supplementary file 4 — Source Data [file 41467_2024_46376_MOESM4_ESM.xlsx]

## Sheet: Sheet1
NHC IV					(Rp)-1a					(Rp)-1a’					(SP)-1a					(SP)-1a’
O	-3.76444	-1.56548	1.52483		O	2.66406	1.29623	0.717162		O	2.65375	1.32606	0.709814		O	-2.66557	-1.29314	-0.718227		O	-2.64411	-1.3333	-0.704
N	0.25918	-0.530461	0.085031		O	-2.84429	1.69442	0.107076		O	-2.86344	1.67845	0.126965		O	2.84235	-1.69577	-0.107553		O	2.87478	-1.67494	-0.131183
N	-1.76653	-0.930498	-0.243753		O	-0.547683	3.78231	-2.44238		C	0.463382	0.65378	1.32128		C	3.79202	-1.02554	-0.963542		C	3.7984	-0.986919	-1.00027
C	1.93105	1.22744	0.371254		C	0.469021	0.645083	1.32827		C	1.31121	1.4118	0.498733		C	-3.5676	-1.42482	0.401451		C	-3.53796	-1.45261	0.423535
C	3.27533	1.61413	0.323989		C	1.32404	1.39553	0.500648		C	0.699422	2.22039	-0.4564		C	3.85202	0.493711	-0.779872		C	3.84806	0.531598	-0.804006
C	4.28624	0.734939	-0.071977		C	0.72441	2.20287	-0.461001		H	1.31575	2.81092	-1.1266		C	-3.38548	1.07293	0.904528		C	-3.36456	1.05028	0.905067
C	3.93196	-0.568384	-0.438867		H	1.32299	2.79145	-1.14657		C	-0.695927	2.29701	-0.598085		C	-3.32614	-0.356276	1.46218		C	-3.29137	-0.374109	1.47274
H	4.70922	-1.2575	-0.752257		C	-0.669473	2.28303	-0.594772		C	-1.52896	1.5595	0.284723		C	3.85867	0.957728	0.683463		C	3.86873	0.981574	0.663474
C	2.60645	-1.00931	-0.411068		C	-1.50751	1.55788	0.285392		C	-0.922176	0.748588	1.25253		H	3.5889	-1.29074	-2.00878		H	3.58006	-1.24455	-2.04456
C	1.62379	-0.093821	0.005505		C	-0.915864	0.745277	1.26034		H	-1.51111	0.163253	1.94096		H	4.74201	-1.48208	-0.676683		H	4.75833	-1.4355	-0.734929
C	-0.673905	-0.38957	-0.882598		H	-1.5106	0.166378	1.94941		C	3.55016	1.44442	-0.415768		H	-3.50364	-2.4347	0.82473		H	-3.47224	-2.45842	0.856879
C	-1.43896	-1.34436	1.02694		C	3.56581	1.42735	-0.402866		H	4.54017	1.33771	0.03487		H	-4.55548	-1.31474	-0.053032		H	-4.52912	-1.34805	-0.025087
C	-2.46339	-1.99877	1.90095		H	4.55386	1.31872	0.0516		H	3.48723	2.45066	-0.848546		H	3.01902	0.965382	-1.30521		H	3.0049	1.00157	-1.31454
H	-2.37686	-3.09421	1.82021		H	3.50088	2.43666	-0.827334		C	3.3038	0.367078	-1.46622		H	4.75787	0.84127	-1.29187		H	4.74488	0.891541	-1.32339
H	-2.31265	-1.71968	2.94558		C	3.32521	0.357277	-1.46223		H	4.04582	0.496975	-2.26419		H	-2.35341	-0.540915	1.92871		H	-2.31272	-0.54926	1.93092
C	-4.05947	-1.82092	0.147136		H	4.07302	0.490528	-2.25414		H	2.32659	0.544485	-1.92657		H	-4.07464	-0.4894	2.25346		H	-4.03128	-0.505021	2.27251
H	-3.97899	-2.89701	-0.057473		H	2.35192	0.540011	-1.92839		C	3.37271	-1.05782	-0.899286		H	4.84848	0.775813	1.11964		H	4.86337	0.797487	1.08745
C	-5.4594	-1.24304	-0.115907		C	3.38691	-1.07117	-0.902932		H	2.77929	-1.11005	0.019032		H	3.15807	0.345644	1.26022		H	3.17662	0.361388	1.24171
H	-5.93402	-1.77406	-0.950347		H	2.79391	-1.12499	0.015695		H	4.40742	-1.26828	-0.598516		H	-2.79231	1.12692	-0.013989		H	-2.77271	1.10333	-0.014207
H	-6.0984	-1.36612	0.762775		H	4.42062	-1.2893	-0.604147		C	2.90397	-2.13224	-1.89432		H	-4.41882	1.29306	0.60594		H	-4.40024	1.25808	0.605775
C	-5.17716	0.199278	-0.476576		C	2.91051	-2.13784	-1.9026		H	3.50145	-2.04853	-2.81237		C	3.48651	2.44395	0.832197		C	3.49597	2.46577	0.830191
C	-6.03827	1.29361	-0.485234		H	3.50555	-2.05202	-2.82202		H	3.12208	-3.1246	-1.47763		H	3.69782	2.76504	1.86059		H	3.70975	2.77529	1.86166
H	-7.07958	1.18186	-0.196197		H	3.12483	-3.13361	-1.49201		C	1.41164	-2.06543	-2.26115		H	4.14092	3.04215	0.184009		H	4.14829	3.07191	0.187209
C	-5.53568	2.54584	-0.857595		C	1.41744	-2.06158	-2.2647		H	1.15895	-1.05751	-2.61583		C	-2.90737	2.1376	1.90551		C	-2.89691	2.12649	1.89868
H	-6.19426	3.40957	-0.860205		H	1.16951	-1.05142	-2.61625		H	1.22792	-2.73019	-3.11561		H	-3.1208	3.13421	1.49651		H	-3.11754	3.11804	1.48138
C	-4.19209	2.69809	-1.21817		H	1.22741	-2.7235	-3.12003		C	0.447931	-2.45435	-1.13187		H	-3.50197	2.05112	2.82515		H	-3.49321	2.04232	2.81746
H	-3.81692	3.67758	-1.49961		C	0.455093	-2.44747	-1.13318		H	0.670925	-1.89613	-0.213661		C	0.914766	-0.74477	-1.26069		C	0.929732	-0.748458	-1.25298
C	-3.32781	1.5978	-1.21558		H	0.681245	-1.88891	-0.216008		H	0.595957	-3.51557	-0.885113		C	-0.470007	-0.643539	-1.32875		C	-0.456141	-0.656411	-1.31926
H	-2.282	1.69652	-1.49028		H	0.600751	-3.50889	-0.885796		C	-1.0164	-2.20747	-1.51524		C	-1.3257	-1.39379	-0.501604		C	-1.30098	-1.41647	-0.49552
C	-3.83586	0.358479	-0.840352		C	-1.00927	-2.19732	-1.51398		H	-1.16795	-1.12464	-1.61349		C	-0.726811	-2.2021	0.459656		C	-0.685894	-2.22443	0.458019
C	-3.12632	-0.980715	-0.772771		H	-1.15641	-1.11444	-1.6188		H	-1.21508	-2.63416	-2.50903		C	0.667026	-2.28344	0.593476		C	0.709849	-2.29853	0.597042
H	-3.0789	-1.43994	-1.76634		H	-1.21207	-2.62958	-2.50454		C	-2.01957	-2.79253	-0.514634		C	1.50567	-1.55837	-0.286115		C	1.53982	-1.55869	-0.286709
H	3.54637	2.62697	0.605454		C	-2.01245	-2.77191	-0.507271		H	-1.7612	-2.4481	0.495605		H	1.51004	-0.165895	-1.94931		H	1.51627	-0.161617	-1.94219
N	-0.181989	-1.11598	1.2773		H	-1.75561	-2.41523	0.499097		H	-1.89925	-3.88363	-0.493311		H	-1.32586	-2.79065	1.14484		H	-1.29991	-2.81658	1.12892
C	2.24223	-2.44431	-0.769576		H	-1.89099	-3.86252	-0.473122		C	-3.49065	-2.4614	-0.833107		C	-1.41415	2.05919	2.26656		C	-1.40406	2.06308	2.26395
C	2.37899	-3.35007	0.470618		C	-3.48362	-2.44676	-0.831692		H	-4.1445	-3.06628	-0.190494		H	-1.22291	2.71944	3.12291		H	-1.2208	2.72883	3.11773
C	3.05419	-3.00027	-1.94992		H	-4.13811	-3.04497	-0.183601		H	-3.70365	-2.77127	-1.86463		H	-1.16696	1.04817	2.61617		H	-1.14894	1.05595	2.6191
H	1.18939	-2.44977	-1.06994		H	-3.69425	-2.7684	-1.86004		C	-3.86163	-0.976599	-0.667739		C	-0.452108	2.44608	1.13513		C	-0.442293	2.45315	1.1334
H	1.74923	-2.98751	1.28744		C	-3.85652	-0.96062	-0.683733		H	-3.16793	-0.357698	-1.24544		H	-0.5973	3.50791	0.889251		H	-0.592172	3.51409	0.886556
H	2.08284	-4.37759	0.231917		H	-3.15555	-0.348425	-1.25994		H	-4.85547	-0.79142	-1.09311		H	-0.678962	1.88884	0.217331		H	-0.665555	1.89439	0.215587
H	3.41804	-3.36731	0.818788		H	-4.84593	-0.779104	-1.12098		C	-3.84222	-0.525784	0.799511		C	1.01228	2.1946	1.515		C	1.02284	2.20849	1.51516
H	4.10983	-3.1367	-1.69233		C	-3.85159	-0.496241	0.77949		H	-3.00074	-0.997125	1.31156		H	1.21571	2.62543	2.50605		H	1.22192	2.63537	2.50879
H	2.66309	-3.98036	-2.24139		H	-3.01856	-0.966898	1.30568		H	-4.7405	-0.883645	1.31781		H	1.15884	1.1115	1.61832		H	1.17611	1.12587	1.61316
H	3.00041	-2.33733	-2.81897		H	-4.75752	-0.844655	1.29077		C	-3.78985	0.992758	0.994954		C	2.01536	2.77	0.508669		C	2.02409	2.79517	0.51359
C	0.847633	2.18502	0.852341		C	-3.79345	1.02313	0.962806		H	-4.74845	1.44311	0.727823		H	1.89435	3.8607	0.475883		H	1.90234	3.88612	0.492788
C	1.07353	3.637	0.403981		H	-4.74388	1.47841	0.675411		H	-3.57266	1.25057	2.03945		H	1.75803	2.41465	-0.498058		H	1.76499	2.45075	-0.496461
C	0.7059	2.09586	2.38517		H	-3.59113	1.28887	2.00806		C	-1.19617	3.16653	-1.68028		Br	-1.22329	0.614669	-2.5428		Br	-1.22076	0.598425	-2.52947
H	-0.099749	1.85726	0.413159		C	-1.23136	3.13721	-1.65761		Br	1.22338	-0.602199	2.5332		C	1.22814	-3.13878	1.65577		C	1.21385	-3.1683	1.67731
H	1.22581	3.70183	-0.677828		H	-2.33369	3.16456	-1.71344		O	-2.35781	3.36791	-1.99176		H	2.33044	-3.16736	1.71142		O	2.37651	-3.36879	1.98555
H	0.201111	4.24503	0.664079		Br	1.22334	-0.611853	2.54304		H	-0.373953	3.66316	-2.2427		O	0.54387	-3.78364	2.44023		H	0.393617	-3.66633	2.24139
H	1.94119	4.0882	0.896723
H	0.486752	1.07113	2.69696		TS-(Rp)-1a					TS-(Rp)-1a’					TS-(SP)-1a					TS-(SP)-1a’
H	1.63373	2.41334	2.87467		O	0.913857	5.26309	-1.12814		O	1.0321	5.31615	-1.06938		O	-0.841469	4.43181	-2.50528		O	-0.760475	4.63349	-1.99787
H	-0.103669	2.74583	2.73495		N	-2.04209	2.05427	-0.401198		N	-1.97978	2.0878	-0.658371		N	-2.76942	0.894188	-0.701		N	-2.63505	0.879077	-0.625737
C	5.73835	1.18876	-0.107821		N	-0.100864	2.76083	-0.82126		N	-0.020897	2.78115	-1.05542		N	-1.05512	2.02332	-1.20112		N	-0.92448	2.06107	-1.02679
C	6.3031	1.15894	-1.53975		C	-3.56656	1.18202	1.28729		C	-3.30568	1.27275	1.20387		C	-4.3325	0.525802	1.12749		C	-4.12694	0.359482	1.22015
C	6.61482	0.359783	0.84839		C	-4.62886	0.328913	1.60899		C	-4.40605	0.53939	1.66079		C	-5.27069	-0.306766	1.74998		C	-5.08819	-0.490887	1.78283
H	5.76325	2.2303	0.237416		C	-5.25129	-0.470963	0.648375		C	-5.25783	-0.13655	0.783759		C	-5.58824	-1.56944	1.24911		C	-5.51606	-1.64904	1.13507
H	5.69687	1.76982	-2.21587		C	-4.81033	-0.389593	-0.678506		C	-5.01867	-0.039477	-0.592274		C	-4.94334	-2.00979	0.085598		C	-4.95356	-1.96934	-0.108967
H	7.3293	1.54131	-1.55731		H	-5.29199	-1.00395	-1.43128		H	-5.68304	-0.551702	-1.27931		H	-5.18276	-2.9913	-0.307778		H	-5.27341	-2.87618	-0.609423
H	6.32004	0.137341	-1.93488		C	-3.76843	0.457309	-1.06269		C	-3.95095	0.697649	-1.10859		C	-4.00224	-1.22371	-0.580696		C	-3.983	-1.17027	-0.711885
H	6.23206	0.403328	1.87282		C	-3.16229	1.22721	-0.053377		C	-3.10502	1.32658	-0.183093		C	-3.71978	0.04258	-0.036952		C	-3.59837	-0.006564	-0.023858
H	6.64271	-0.692452	0.545152		C	-0.779623	1.62617	-0.51368		C	-0.7321	1.63888	-0.8463		C	-1.46075	0.973696	-0.439555		C	-1.32317	0.93095	-0.378194
H	7.64412	0.734032	0.84943		C	-0.981831	3.81392	-0.886785		C	-0.873339	3.85917	-0.998103		C	-2.14021	2.52087	-1.88973		C	-2.02161	2.63522	-1.62834
					C	-0.494153	5.17303	-1.29586		C	-0.367805	5.2391	-1.29749		C	-1.96507	3.64366	-2.8661		C	-1.87433	3.87831	-2.45216
					H	-0.780932	5.357	-2.3431		H	-0.612536	5.49041	-2.34147		H	-1.84781	3.2274	-3.87926		H	-1.7589	3.60207	-3.51198
					H	-0.948425	5.94846	-0.675548		H	-0.84835	5.97191	-0.646585		H	-2.84229	4.29329	-2.86109		H	-2.76343	4.50357	-2.35402
					C	1.63149	4.22043	-1.80372		C	1.7815	4.31918	-1.77413		C	0.368549	3.67265	-2.3979		C	0.457633	3.8825	-2.01514
					H	1.3795	4.22444	-2.87212		H	1.60147	4.40191	-2.85379		H	0.589153	3.18077	-3.35455		H	0.665194	3.52784	-3.03326
					C	3.12605	4.43776	-1.51775		C	3.25293	4.49633	-1.36839		C	1.45951	4.64881	-1.9308		C	1.55737	4.78914	-1.43817
					H	3.72636	4.00696	-2.32841		H	3.90682	4.09085	-2.15029		H	2.44642	4.27751	-2.23333		H	2.53652	4.47549	-1.82027
					H	3.35837	5.50496	-1.46382		H	3.49597	5.55528	-1.24721		H	1.3182	5.63288	-2.38562		H	1.39867	5.82829	-1.73828
					C	3.34509	3.6971	-0.214907		C	3.35473	3.69506	-0.086994		C	1.30668	4.63722	-0.424704		C	1.45051	4.55803	0.054076
					C	4.4188	3.76625	0.669741		C	4.34117	3.72441	0.89502		C	1.76585	5.55479	0.516102		C	1.94201	5.3262	1.1059
					H	5.2567	4.42913	0.472887		H	5.19445	4.39026	0.80262		H	2.32065	6.43582	0.206077		H	2.49812	6.23893	0.912366
					C	4.40015	2.96827	1.82027		C	4.21239	2.88491	2.00845		C	1.48695	5.32908	1.86908		C	1.69252	4.91311	2.4199
					H	5.23749	3.00238	2.51105		H	4.98117	2.88868	2.77541		H	1.83301	6.03952	2.61429		H	2.06461	5.50698	3.24937
					C	3.3111	2.13403	2.09297		C	3.09878	2.05107	2.14871		C	0.758313	4.20365	2.26936		C	0.952327	3.7536	2.67563
					H	3.31771	1.49921	2.97405		H	3.01826	1.38785	3.00465		H	0.543814	4.04647	3.32239		H	0.749412	3.45515	3.69961
					C	2.22963	2.07215	1.20821		C	2.1037	2.02771	1.16565		C	0.29992	3.27512	1.32715		C	0.465619	2.97711	1.61822
					H	1.38606	1.42328	1.41431		H	1.2432	1.3779	1.27341		H	-0.244604	2.38908	1.64591		H	-0.115374	2.08232	1.81532
					C	2.27197	2.83838	0.048993		C	2.2591	2.83279	0.042878		C	0.590166	3.50779	-0.013647		C	0.734232	3.3854	0.316202
					C	1.32235	2.85824	-1.13241		C	1.42407	2.91441	-1.2225		C	0.266869	2.65803	-1.22692		C	0.387783	2.71424	-0.996519
					H	1.5356	2.0285	-1.81731		H	1.7417	2.1451	-1.93575		H	1.01231	1.86886	-1.35715		H	1.14237	1.97001	-1.25687
					H	-4.97019	0.275832	2.639		H	-4.59747	0.480954	2.72823		H	-5.76371	0.040917	2.65336		H	-5.51115	-0.241167	2.7519
					N	-2.20031	3.42058	-0.62856		N	-2.09269	3.47204	-0.74877		N	-3.22214	1.85214	-1.60449		N	-3.09771	1.93776	-1.39847
					C	-3.34758	0.580886	-2.52368		C	-3.75967	0.885412	-2.60631		C	-3.33789	-1.68731	-1.87011		C	-3.36215	-1.52196	-2.0565
					C	-4.21501	1.64702	-3.22207		C	-4.55546	2.11912	-3.0764		C	-4.15532	-1.21152	-3.0879		C	-4.08775	-0.786147	-3.20116
					C	-3.38375	-0.755639	-3.28042		C	-4.11682	-0.361429	-3.42467		C	-3.10459	-3.20392	-1.92169		C	-3.32979	-3.03181	-2.32729
					H	-2.31154	0.927993	-2.56267		H	-2.69714	1.06804	-2.77668		H	-2.35574	-1.20956	-1.91716		H	-2.32262	-1.18454	-2.01963
					H	-4.12505	2.61348	-2.71646		H	-4.24961	3.01668	-2.52974		H	-4.27522	-0.124675	-3.07981		H	-4.0885	0.295541	-3.04616
					H	-3.90401	1.77275	-4.26474		H	-4.39561	2.29564	-4.14598		H	-3.65737	-1.49828	-4.02092		H	-3.60001	-0.997104	-4.15975
					H	-5.27077	1.35404	-3.21258		H	-5.62943	1.9726	-2.91347		H	-5.15251	-1.66562	-3.08098		H	-5.12956	-1.11991	-3.27198
					H	-4.40496	-1.12827	-3.41157		H	-5.1868	-0.593242	-3.38368		H	-4.04546	-3.76206	-1.96757		H	-4.33318	-3.44574	-2.47745
					H	-2.95225	-0.626397	-4.27751		H	-3.86241	-0.197333	-4.47721		H	-2.53465	-3.46457	-2.81887		H	-2.76003	-3.23072	-3.24053
					H	-2.80544	-1.52381	-2.75785		H	-3.54955	-1.22145	-3.06325		H	-2.54149	-3.55035	-1.05018		H	-2.85093	-3.56803	-1.50423
					C	-2.90509	2.03615	2.3607		C	-2.4164	2.03644	2.1787		C	-4.02099	1.89808	1.70997		C	-3.67667	1.60975	1.96661
					C	-2.40321	1.19799	3.54847		C	-1.98749	1.20476	3.39713		C	-3.51054	1.78881	3.15719		C	-2.88465	1.23577	3.23311
					C	-3.86128	3.1529	2.81941		C	-3.11869	3.33893	2.60956		C	-5.24205	2.82866	1.5972		C	-4.85985	2.53559	2.2982
					H	-2.02872	2.51872	1.91941		H	-1.49681	2.31809	1.65744		H	-3.21528	2.34785	1.12355		H	-3.00251	2.17864	1.32054
					H	-1.69141	0.442338	3.20867		H	-1.44755	0.311154	3.07979		H	-2.63098	1.14104	3.18836		H	-2.02825	0.599607	2.98827
					H	-1.9042	1.84442	4.27815		H	-1.32719	1.79968	4.03679		H	-3.23295	2.78046	3.53139		H	-2.51306	2.13741	3.73181
					H	-3.2255	0.691347	4.06457		H	-2.84253	0.896237	4.00731		H	-4.27925	1.38535	3.82541		H	-3.51377	0.689374	3.94382
					H	-4.16803	3.7757	1.97362		H	-3.36327	3.95377	1.7388		H	-5.56134	2.93402	0.55553		H	-5.40502	2.81376	1.3911
					H	-4.76377	2.73354	3.27743		H	-4.04863	3.11706	3.14493		H	-6.08913	2.4415	2.1739		H	-5.56611	2.05729	2.98458
					H	-3.37279	3.79412	3.56069		H	-2.4734	3.92192	3.27568		H	-4.99831	3.82351	1.98487		H	-4.49952	3.45192	2.77731
					C	-6.37089	-1.4243	1.03889		C	-6.41012	-0.975778	1.31581		C	-6.6073	-2.45174	1.95469		C	-6.56414	-2.55164	1.76899
					C	-5.94714	-2.89102	0.834792		C	-6.20364	-2.46765	0.991886		C	-5.9608	-3.74768	2.47721		C	-5.99573	-3.95046	2.07007
					C	-7.67611	-1.11735	0.283439		C	-7.77089	-0.482005	0.793215		C	-7.81184	-2.76212	1.04763		C	-7.83005	-2.64575	0.897718
					H	-6.56447	-1.28007	2.10946		H	-6.41509	-0.869846	2.40827		H	-6.97885	-1.89159	2.82204		H	-6.85198	-2.09665	2.7254
					H	-5.04278	-3.12593	1.40515		H	-5.25429	-2.83402	1.39521		H	-5.11982	-3.52922	3.14248		H	-5.10999	-3.88695	2.70945
					H	-6.74198	-3.57144	1.15819		H	-7.01237	-3.07139	1.41746		H	-6.69206	-4.34578	3.03119		H	-6.74406	-4.56881	2.57734
					H	-5.73924	-3.09545	-0.221103		H	-6.19214	-2.6348	-0.090519		H	-5.5846	-4.36034	1.65066		H	-5.7065	-4.46497	1.14735
					H	-7.989	-0.080511	0.440803		H	-7.92947	0.572573	1.03944		H	-8.28997	-1.84231	0.696605		H	-8.25297	-1.6544	0.706972
					H	-7.55601	-1.27257	-0.794108		H	-7.83842	-0.586852	-0.294956		H	-7.50506	-3.33825	0.167886		H	-7.60847	-3.10808	-0.070311
					H	-8.48137	-1.77544	0.626369		H	-8.58658	-1.06432	1.23478		H	-8.5585	-3.35247	1.58923		H	-8.59332	-3.25596	1.39222
					O	4.35289	-1.00575	0.41014		O	4.22341	-1.04998	0.397404		O	4.1785	1.12477	1.22773		O	4.35517	0.817914	0.811809
					O	-1.13875	-0.995026	1.24151		O	-1.29902	-1.02828	0.988347		O	0.076057	-1.26448	-1.65514		O	0.133	-0.890193	-2.36248
					O	0.253491	0.136763	-2.41981		C	2.29043	-1.49682	1.67825		C	0.276566	-1.85022	-2.9533		C	0.309498	-1.68146	-3.55014
					C	2.48477	-1.4141	1.80541		C	2.86661	-1.05273	0.48037		C	4.14862	1.21568	2.66534		C	4.19294	1.16156	2.20107
					C	3.00212	-1.01135	0.563468		C	1.99143	-0.617924	-0.520228		C	1.04578	-3.17563	-2.9368		C	0.986629	-3.02453	-3.28498
					C	2.08428	-0.624226	-0.414093		H	2.38973	-0.23017	-1.44774		C	5.29878	-1.06016	2.83182		C	4.98114	-1.20055	2.84668
					H	2.40369	-0.275926	-1.38369		C	0.607645	-0.617616	-0.360832		C	4.15989	-0.157922	3.33034		C	4.00224	-0.04817	3.12055
					C	0.714129	-0.630153	-0.182537		C	0.055568	-1.10028	0.837291		C	0.618504	-4.14436	-1.82417		C	0.328125	-3.83563	-2.15848
					C	0.218438	-1.06617	1.0542		C	0.909975	-1.53267	1.8576		H	0.763929	-1.12118	-3.61443		H	0.854988	-1.10679	-4.3118
					C	1.11366	-1.45808	2.05298		H	0.50814	-1.87281	2.80369		H	-0.740234	-2.00346	-3.32016		H	-0.71217	-1.82511	-3.9121
					H	0.755763	-1.76773	3.02707		C	4.88905	-0.414083	-0.707631		H	3.28923	1.81602	2.9897		H	3.37067	1.88092	2.31125
					C	4.95582	-0.265113	-0.669548		H	5.93126	-0.384552	-0.380464		H	5.05706	1.77526	2.90403		H	5.12681	1.67743	2.43873
					H	6.00777	-0.221509	-0.376501		H	4.53364	0.62121	-0.79945		H	2.116	-2.97774	-2.85006		H	2.04102	-2.851	-3.05077
					H	4.55839	0.758132	-0.669831		C	4.77527	-1.16148	-2.0452		H	0.909173	-3.6417	-3.92063		H	0.977547	-3.59157	-4.22503
					C	4.82026	-0.909136	-2.05931		H	5.57203	-0.781226	-2.6965		H	3.19367	-0.640037	3.15543		H	2.97705	-0.414748	3.03684
					H	5.59465	-0.463517	-2.69606		H	3.84038	-0.895545	-2.54368		H	4.23507	-0.010462	4.41513		H	4.10787	0.306457	4.15346
					H	3.87022	-0.619354	-2.51379		C	4.86909	-2.69148	-1.92938		H	-0.326762	-4.62599	-2.10033		H	-0.622866	-4.24093	-2.52435
					C	4.94221	-2.44174	-2.07075		H	4.37061	-3.01524	-1.01101		H	0.409906	-3.57638	-0.912255		H	0.069019	-3.16902	-1.32873
					H	4.49486	-2.84635	-1.15814		H	5.92023	-2.98579	-1.82127		H	5.36049	-0.994679	1.74059		H	5.14933	-1.28035	1.76805
					H	6.00142	-2.72479	-2.03677		C	4.24408	-3.41836	-3.13418		H	6.25308	-0.669318	3.2088		H	5.9574	-0.962406	3.28706
					C	4.27061	-3.08437	-3.2986		H	4.67032	-3.00841	-4.06005		C	1.68402	-5.21629	-1.53288		C	1.21575	-4.98864	-1.66025
					H	4.64089	-2.59151	-4.20789		H	4.53793	-4.47602	-3.10538		H	1.25424	-5.97527	-0.865852		H	0.618001	-5.65364	-1.02242
					H	4.58749	-4.13348	-3.3698		C	2.70588	-3.34045	-3.20439		H	1.93207	-5.73609	-2.46832		H	1.53189	-5.59508	-2.52076
					C	2.72909	-3.04188	-3.29038		H	2.37581	-2.29332	-3.18019		C	5.1419	-2.52823	3.26067		C	4.48413	-2.55125	3.39116
					H	2.36773	-2.01017	-3.18845		H	2.3788	-3.73147	-4.1771		H	6.06191	-3.07465	3.01278		H	5.29218	-3.2892	3.29819
					H	2.36628	-3.38654	-4.26813		C	1.98628	-4.11799	-2.09558		H	5.04705	-2.57082	4.3544		H	4.28211	-2.45286	4.46661
					C	2.08846	-3.90605	-2.19664		H	2.30109	-3.74599	-1.11183		C	2.44327	-0.694194	-1.4331		C	2.50195	-0.399106	-2.09393
					H	2.44301	-3.58227	-1.20957		H	2.301	-5.17131	-2.14054		C	3.44073	-0.113819	-0.649481		C	3.52813	0.041679	-1.25964
					H	2.42336	-4.9468	-2.31878		C	0.455807	-4.03669	-2.17395		C	3.16198	0.484351	0.583464		C	3.30334	0.347147	0.090425
					C	0.555686	-3.85655	-2.19204		H	0.135034	-3.00514	-1.98601		C	1.8465	0.40211	1.05005		C	2.00631	0.147644	0.578929
					H	0.242351	-2.83094	-1.96686		H	0.122642	-4.27811	-3.19411		C	0.832015	-0.194341	0.307515		C	0.967599	-0.319895	-0.223579
					H	0.170554	-4.07926	-3.1975		C	-0.221928	-4.99911	-1.18743		C	1.13028	-0.741453	-0.957759		C	1.21138	-0.577101	-1.58469
					C	-0.05731	-4.84368	-1.18827		H	0.252072	-4.89036	-0.202744		H	2.71729	-1.11084	-2.39051		H	2.71651	-0.581505	-3.13863
					H	0.454825	-4.73511	-0.223124		H	-0.008021	-6.02999	-1.50161		H	1.56393	0.813039	2.01077		H	1.78058	0.375711	1.61148
					H	0.164203	-5.86531	-1.52464		C	-1.74496	-4.82289	-1.05248		C	3.94607	-3.25861	2.62514		C	3.22881	-3.10897	2.69278
					C	-1.57745	-4.70221	-0.989329		H	-2.15424	-5.68034	-0.49912		H	3.79697	-4.21333	3.14703		H	2.90862	-4.01487	3.22472
					H	-1.95385	-5.58111	-0.448247		H	-2.19497	-4.86428	-2.05395		H	3.025	-2.68581	2.79362		H	2.39364	-2.40245	2.78611
					H	-2.0659	-4.71688	-1.97301		C	-2.18294	-3.51995	-0.362178		C	4.08612	-3.54691	1.1241		C	3.42838	-3.45178	1.21211
					C	-2.0083	-3.43258	-0.236259		H	-1.77896	-2.65077	-0.891842		H	4.92604	-4.24004	0.970469		H	4.24718	-4.18123	1.12279
					H	-1.58731	-2.55439	-0.733774		H	-3.27607	-3.42515	-0.423718		H	4.33913	-2.63371	0.570359		H	3.75043	-2.56094	0.658425
					H	-3.09757	-3.31606	-0.296477		C	-1.77074	-3.44512	1.11401		C	2.80327	-4.14395	0.531156		C	2.16879	-4.00826	0.536018
					C	-1.58727	-3.42132	1.2395		H	-0.716033	-3.71628	1.23043		H	2.44489	-4.96066	1.17457		H	1.75004	-4.82283	1.1448
					H	-0.529763	-3.68968	1.33437		H	-2.33943	-4.16835	1.71433		H	2.02318	-3.37248	0.552923		H	1.40077	-3.2251	0.501388
					H	-2.14854	-4.18075	1.79951		C	-1.9837	-2.06261	1.71936		C	2.97944	-4.67796	-0.894866		C	2.46028	-4.54026	-0.873787
					C	-1.80651	-2.07586	1.92359		H	-3.03032	-1.75919	1.65987		H	3.72505	-5.48392	-0.878958		H	3.1552	-5.38677	-0.788773
					H	-2.85761	-1.77939	1.8979		H	-1.69269	-2.04369	2.7786		H	3.41291	-3.8878	-1.522		H	3.0023	-3.7697	-1.43873
					H	-1.49384	-2.11348	2.97522		C	-0.23808	-0.068445	-1.50103		Br	5.25122	-0.222352	-1.25016		Br	5.28662	0.237339	-1.98833
					C	-0.202201	-0.132943	-1.27327		Br	3.42174	-1.98859	3.1412		C	-0.568694	-0.199108	0.90131		C	-0.403266	-0.525361	0.414003
					H	-1.22139	-0.535682	-1.16391		O	-1.23978	-0.699823	-1.93877		H	-1.16084	-1.06555	0.549875		O	-1.03138	-1.60703	0.228445
					Br	3.68955	-1.82959	3.23308		H	0.452599	0.397814	-2.25145		O	-0.738241	0.24501	2.07097		H	-0.379293	-0.092004	1.44361
					int-(Rp)-1a					int-(Rp)-1a’					int-(SP)-1a					int-(SP)-1a’
					O	1.22054	5.12841	-0.973048		O	0.944832	5.41141	-1.02226		O	-0.88757	4.64697	-2.27079		O	-1.17788	4.55303	-2.50301
					N	-1.90502	2.00738	-0.386678		N	-1.90648	2.01348	-0.680504		N	-2.72703	1.00886	-0.481263		N	-2.46829	0.709398	-0.740998
					N	0.104728	2.65301	-0.696864		N	0.038133	2.81501	-1.02087		N	-1.03178	2.21036	-0.983028		N	-0.929806	2.07191	-1.3186
					C	-3.52913	1.25106	1.26084		C	-3.2751	1.24724	1.16796		C	-4.16128	0.345315	1.37365		C	-3.7714	0.360816	1.27428
					C	-4.66153	0.485152	1.5553		C	-4.38741	0.529108	1.61997		C	-5.06636	-0.580679	1.90685		C	-4.63424	-0.451373	2.02348
					C	-5.31002	-0.284422	0.58523		C	-5.20398	-0.195282	0.748312		C	-5.42297	-1.74682	1.22828		C	-5.01762	-1.71836	1.58778
					C	-4.81785	-0.263606	-0.723988		C	-4.91899	-0.158852	-0.621303		C	-4.85592	-1.99213	-0.029147		C	-4.51226	-2.18802	0.366244
					H	-5.31871	-0.850809	-1.48624		H	-5.55966	-0.700384	-1.3088		H	-5.1291	-2.89673	-0.560564		H	-4.79522	-3.17841	0.027892
					C	-3.70098	0.494745	-1.08697		C	-3.83855	0.56114	-1.13717		C	-3.95095	-1.10685	-0.616227		C	-3.6437	-1.43205	-0.41879
					C	-3.07755	1.23646	-0.069067		C	-3.02315	1.22857	-0.212926		C	-3.62677	0.053123	0.110824		C	-3.29949	-0.157779	0.061683
					C	-0.662209	1.54137	-0.560518		C	-0.630807	1.63878	-0.860712		C	-1.40058	1.08501	-0.314993		C	-1.15955	0.94908	-0.591171
					C	-0.726845	3.74431	-0.662476		C	-0.871351	3.84237	-0.969055		C	-2.17063	2.75463	-1.53532		C	-2.12131	2.44365	-1.90126
					C	-0.196401	5.11416	-0.977976		C	-0.444144	5.2504	-1.25942		C	-2.09048	3.9276	-2.46602		C	-2.17752	3.60637	-2.84265
					H	-0.596792	5.41841	-1.95748		H	-0.699366	5.48612	-2.30445		H	-2.16927	3.55706	-3.5005		H	-2.04735	3.24332	-3.87423
					H	-0.533812	5.83749	-0.232148		H	-0.973906	5.95004	-0.610255		H	-2.92189	4.61127	-2.28345		H	-3.14773	4.10064	-2.76999
					C	1.81328	4.07589	-1.74991		C	1.76341	4.45426	-1.70482		C	0.282766	3.82399	-2.33507		C	0.138654	3.99246	-2.49435
					H	1.4505	4.11595	-2.78467		H	1.60368	4.51752	-2.78865		H	0.33694	3.31514	-3.30646		H	0.381802	3.58459	-3.48392
					C	3.33485	4.22067	-1.60896		C	3.20878	4.72065	-1.26018		C	1.47601	4.74195	-2.03466		C	1.08528	5.10738	-2.02355
					H	3.83326	3.7389	-2.45906		H	3.90775	4.31642	-2.00279		H	2.39568	4.30312	-2.44115		H	2.10253	4.91223	-2.38422
					H	3.6282	5.27384	-1.60166		H	3.39622	5.79376	-1.17199		H	1.33749	5.72159	-2.49961		H	0.768766	6.07498	-2.42142
					C	3.62355	3.49703	-0.31		C	3.29638	3.9742	0.054404		C	1.49794	4.77417	-0.52141		C	1.00727	5.00674	-0.51541
					C	4.75725	3.55606	0.495741		C	4.20334	4.13309	1.09784		C	2.09877	5.69365	0.332803		C	1.34082	5.95029	0.451912
					H	5.60069	4.18169	0.217699		H	5.00393	4.86388	1.0283		H	2.65644	6.53721	-0.064242		H	1.72374	6.92527	0.164754
					C	4.78835	2.80474	1.67686		C	4.05322	3.35045	2.24869		C	1.95527	5.52175	1.71491		C	1.15548	5.62991	1.80188
					H	5.66981	2.83461	2.31046		H	4.75133	3.46645	3.07231		H	2.41263	6.23561	2.39415		H	1.40254	6.36066	2.56611
					C	3.68822	2.02912	2.05461		C	3.00247	2.4343	2.35517		C	1.21823	4.44905	2.2277		C	0.642838	4.38353	2.17541
					H	3.72226	1.44231	2.96759		H	2.88834	1.84206	3.25769		H	1.10778	4.33809	3.30275		H	0.493685	4.15101	3.22534
					C	2.54878	1.97201	1.24511		C	2.09471	2.26819	1.30373		C	0.618075	3.51507	1.37384		C	0.31678	3.43152	1.20368
					H	1.69981	1.36933	1.54385		H	1.28316	1.55562	1.39039		H	0.052059	2.66125	1.75157		H	-0.082252	2.46744	1.49814
					C	2.53943	2.68665	0.052367		C	2.26477	3.03231	0.154401		C	0.777907	3.69432	0.00366		C	0.507318	3.75643	-0.134971
					C	1.51957	2.71761	-1.07046		C	1.47963	3.03452	-1.14619		C	0.295729	2.82798	-1.14474		C	0.269875	2.92054	-1.377
					H	1.65143	1.88027	-1.76895		H	1.8642	2.27686	-1.83845		H	1.00549	2.02303	-1.34726		H	1.12385	2.27965	-1.59321
					H	-5.04754	0.480798	2.57005		H	-4.61842	0.524986	2.68101		H	-5.50722	-0.384219	2.87945		H	-5.01875	-0.079758	2.96924
					N	-1.96851	3.39099	-0.464624		N	-2.07317	3.38682	-0.754865		N	-3.22694	2.05147	-1.2389		N	-3.08492	1.63687	-1.55696
					C	-3.23307	0.540625	-2.53874		C	-3.61879	0.681871	-2.63696		C	-3.37437	-1.35504	-2.00412		C	-3.0907	-1.94227	-1.73985
					C	-4.16043	1.46652	-3.34916		C	-4.54508	1.77468	-3.20407		C	-4.25839	-0.687706	-3.07711		C	-3.97547	-1.48098	-2.91409
					C	-3.13365	-0.85418	-3.17829		C	-3.78887	-0.652805	-3.3747		C	-3.16993	-2.84391	-2.31657		C	-2.90365	-3.46506	-1.75869
					H	-2.22328	0.956841	-2.57898		H	-2.58032	0.977306	-2.7909		H	-2.38848	-0.882491	-2.03924		H	-2.0953	-1.5026	-1.84035
					H	-4.17936	2.47443	-2.92229		H	-4.37176	2.7345	-2.70603		H	-4.36293	0.384539	-2.8927		H	-4.08079	-0.392468	-2.93108
					H	-3.81774	1.53886	-4.38673		H	-4.3708	1.90791	-4.27757		H	-3.8221	-0.828044	-4.0723		H	-3.53958	-1.79935	-3.86779
					H	-5.18675	1.08284	-3.35477		H	-5.59862	1.50741	-3.06239		H	-5.25923	-1.13342	-3.0785		H	-4.97859	-1.91677	-2.83862
					H	-4.10777	-1.34926	-3.24651		H	-4.81385	-1.03561	-3.31544		H	-4.12204	-3.37506	-2.41588		H	-3.85929	-3.99988	-1.72324
					H	-2.73647	-0.764898	-4.19401		H	-3.5541	-0.520179	-4.43655		H	-2.63994	-2.95428	-3.2676		H	-2.39969	-3.76502	-2.6817
					H	-2.45833	-1.50053	-2.61235		H	-3.101	-1.39129	-2.95856		H	-2.58024	-3.33728	-1.53919		H	-2.28983	-3.79157	-0.914661
					C	-2.86624	2.11345	2.32867		C	-2.43985	2.07655	2.13877		C	-3.83704	1.63427	2.11591		C	-3.40181	1.75009	1.78392
					C	-2.686	1.3946	3.6743		C	-2.05926	1.32699	3.42496		C	-3.4684	1.38445	3.58563		C	-2.71032	1.68979	3.15761
					C	-3.66063	3.4235	2.50259		C	-3.1802	3.38923	2.46479		C	-5.00389	2.62874	1.97023		C	-4.63582	2.66993	1.8152
					H	-1.86406	2.37743	1.97843		H	-1.49873	2.34168	1.6478		H	-2.9462	2.07047	1.66134		H	-2.68719	2.20527	1.09244
					H	-2.07999	0.495049	3.55427		H	-1.47912	0.433149	3.19254		H	-2.59875	0.725267	3.62983		H	-1.82782	1.04296	3.12648
					H	-2.17599	2.05939	4.3791		H	-1.45054	1.9771	4.06209		H	-3.20517	2.33355	4.06519		H	-2.39113	2.69201	3.46262
					H	-3.64361	1.11604	4.12564		H	-2.9387	1.03218	4.00615		H	-4.29438	0.946622	4.15621		H	-3.38352	1.30289	3.92917
					H	-3.73164	3.96479	1.55573		H	-3.40618	3.94663	1.55204		H	-5.21065	2.83856	0.915895		H	-5.08901	2.74573	0.822188
					H	-4.67591	3.21291	2.85656		H	-4.12326	3.17904	2.98139		H	-5.919	2.22987	2.4224		H	-5.39456	2.28882	2.5066
					H	-3.17214	4.07252	3.2373		H	-2.56925	4.02266	3.11698		H	-4.76415	3.57436	2.46832		H	-4.35397	3.67579	2.14363
					C	-6.51319	-1.13885	0.955368		C	-6.3647	-1.02045	1.28297		C	-6.40628	-2.73213	1.84194		C	-5.95371	-2.57716	2.42458
					C	-6.17821	-2.63841	0.849709		C	-6.10845	-2.52506	1.07488		C	-5.75024	-4.10301	2.08848		C	-5.25679	-3.86413	2.90286
					C	-7.75176	-0.788514	0.111891		C	-7.70924	-0.596706	0.666195		C	-7.67534	-2.87327	0.981546		C	-7.25452	-2.90186	1.66844
					H	-6.75417	-0.925111	2.00439		H	-6.42357	-0.839654	2.36398		H	-6.70824	-2.32783	2.81638		H	-6.22327	-1.99418	3.31467
					H	-5.32832	-2.89961	1.48812		H	-5.16857	-2.83453	1.54303		H	-4.86175	-4.00781	2.72016		H	-4.34796	-3.63412	3.46731
					H	-7.03546	-3.24835	1.1537		H	-6.92006	-3.11982	1.50755		H	-6.45354	-4.78127	2.58308		H	-5.92429	-4.44692	3.54662
					H	-5.92019	-2.90929	-0.179908		H	-6.04462	-2.76685	0.008409		H	-5.44397	-4.56894	1.14556		H	-4.97279	-4.49628	2.05461
					H	-7.99659	0.275106	0.191936		H	-7.90082	0.468228	0.830813		H	-8.15947	-1.90363	0.82917		H	-7.76175	-1.9881	1.34336
					H	-7.59004	-1.01798	-0.946748		H	-7.72533	-0.777853	-0.413807		H	-7.43987	-3.28986	-0.003874		H	-7.05284	-3.50904	0.779336
					H	-8.61874	-1.36691	0.447629		H	-8.53192	-1.16659	1.11076		H	-8.39359	-3.5442	1.46452		H	-7.94035	-3.46667	2.30876
					O	4.2941	-1.34454	0.250681		O	4.39573	-1.25287	0.300993		O	4.23506	0.772938	1.45188		O	4.40497	0.441307	1.91885
					O	-1.07121	-0.772229	1.58979		O	-1.08242	-0.87105	1.14228		O	0.084868	-0.895981	-1.84564		O	0.897992	-0.028449	-2.35836
					O	0.205597	0.250216	-2.2492		C	2.47097	-1.75443	1.57555		C	0.28228	-1.36301	-3.19175		C	1.2626	-0.603567	-3.62398
					C	2.52821	-1.5788	1.81661		C	3.04637	-1.15103	0.449455		C	4.09855	0.759677	2.88621		C	3.96523	0.311498	3.28288
					C	2.97339	-1.19587	0.541517		C	2.1794	-0.493347	-0.429563		C	0.934966	-2.74685	-3.31099		C	1.56062	-2.09676	-3.53065
					C	2.02113	-0.676853	-0.337105		H	2.58133	-0.01837	-1.31509		C	4.97286	-1.63704	2.96562		C	4.2464	-2.23445	3.13732
					H	2.27362	-0.355686	-1.33546		C	0.802058	-0.422966	-0.223491		C	3.88943	-0.651446	3.42774		C	3.37776	-1.06126	3.60796
					C	0.690719	-0.52416	0.022676		C	0.257572	-1.02137	0.925967		C	0.418603	-3.79267	-2.31034		C	0.429421	-2.88474	-2.85841
					C	0.259909	-0.948681	1.28577		C	1.10308	-1.68274	1.82377		H	0.854224	-0.614389	-3.75657		H	2.10407	-0.049953	-4.06283
					C	1.18827	-1.4752	2.18874		H	0.706037	-2.14762	2.71684		H	-0.73173	-1.38827	-3.59755		H	0.383435	-0.422869	-4.24912
					H	0.88255	-1.78646	3.18007		C	5.04242	-0.716892	-0.865142		H	3.29305	1.43582	3.19834		H	3.25741	1.11453	3.52858
					C	4.88917	-0.558504	-0.802701		H	6.10449	-0.820458	-0.628775		H	5.04451	1.18023	3.23818		H	4.87864	0.485999	3.85769
					H	5.95913	-0.645597	-0.596637		H	4.82021	0.355479	-0.952521		H	2.01826	-2.65658	-3.20855		H	2.49449	-2.23812	-2.97981
					H	4.59872	0.492251	-0.674103		C	4.71326	-1.45744	-2.16584		H	0.76626	-3.09105	-4.33893		H	1.74612	-2.46723	-4.54782
					C	4.58762	-1.04058	-2.23105		H	5.44241	-1.1317	-2.91866		H	2.90128	-1.00104	3.11371		H	2.3808	-1.14608	3.1688
					H	5.35261	-0.602992	-2.88483		H	3.73764	-1.13908	-2.53987		H	3.86155	-0.5977	4.52342		H	3.23578	-1.10854	4.69545
					H	3.63922	-0.62135	-2.57471		C	4.73262	-2.98681	-2.03718		H	-0.534331	-4.19952	-2.66553		H	-0.44732	-2.86834	-3.5202
					C	4.55891	-2.56882	-2.39795		H	4.23823	-3.276	-1.10411		H	0.200135	-3.3056	-1.35476		H	0.129853	-2.37092	-1.93805
					H	4.15281	-3.02192	-1.48866		H	5.77095	-3.33031	-1.94715		H	5.15486	-1.49464	1.89528		H	4.54179	-2.07207	2.09471
					H	5.58517	-2.94583	-2.48823		C	4.05279	-3.68955	-3.22579		H	5.91757	-1.38543	3.46558		H	5.17959	-2.24562	3.71563
					C	3.72809	-3.02421	-3.61238		H	4.50368	-3.3256	-4.15926		C	1.42048	-4.94045	-2.08968		C	0.807282	-4.34265	-2.54828
					H	4.06222	-2.47227	-4.50169		H	4.27315	-4.76441	-3.1796		H	0.917011	-5.75742	-1.55596		H	-0.088143	-4.87356	-2.19825
					H	3.9424	-4.08281	-3.81254		C	2.52458	-3.50552	-3.29482		H	1.71361	-5.34925	-3.0663		H	1.11854	-4.84336	-3.4764
					C	2.20334	-2.85645	-3.45319		H	2.26721	-2.43804	-3.28629		C	4.62167	-3.10698	3.2489		C	3.53446	-3.59074	3.28215
					H	1.94129	-1.81517	-3.22693		H	2.16771	-3.88696	-4.26096		H	5.50103	-3.73184	3.04216		H	4.2605	-4.39665	3.10941
					H	1.7265	-3.07927	-4.41755		C	1.75331	-4.21282	-2.17461		H	4.41104	-3.22158	4.32108		H	3.19803	-3.70162	4.32224
					C	1.58742	-3.76321	-2.38001		H	2.11913	-3.87728	-1.19512		C	2.49107	-0.651139	-1.43847		C	3.17768	-0.11224	-1.48329
					H	2.06927	-3.57227	-1.41258		H	1.96416	-5.29167	-2.22577		C	3.4913	-0.254162	-0.549167		C	4.0122	-0.004222	-0.369846
					H	1.79917	-4.81445	-2.62672		C	0.238165	-3.97707	-2.22961		C	3.19753	0.320818	0.689612		C	3.5098	0.28597	0.902873
					C	0.076739	-3.56688	-2.20417		H	0.024393	-2.92249	-2.01463		C	1.84667	0.427131	1.0424		C	2.1186	0.395806	1.03325
					H	-0.099539	-2.53049	-1.89585		H	-0.127907	-4.15876	-3.25108		C	0.829586	0.017662	0.19221		C	1.25319	0.211371	-0.041362
					H	-0.431789	-3.68685	-3.1719		C	-0.522576	-4.89402	-1.26035		C	1.15204	-0.532549	-1.0634		C	1.79534	-0.009611	-1.32242
					C	-0.525162	-4.55403	-1.19358		H	-0.008127	-4.89344	-0.290275		H	2.78366	-1.05796	-2.39396		H	3.62041	-0.291278	-2.45388
					H	0.081208	-4.54112	-0.278028		H	-0.453308	-5.92809	-1.62554		H	1.53246	0.845093	1.99092		H	1.68611	0.59586	2.00657
					H	-0.426596	-5.57069	-1.5973		C	-2.00288	-4.5269	-1.0568		C	3.42807	-3.64913	2.44293		C	2.33633	-3.79949	2.33687
					C	-2.00156	-4.29699	-0.84076		H	-2.50414	-5.34689	-0.522088		H	3.13247	-4.62187	2.85825		H	1.7866	-4.69442	2.65826
					H	-2.40802	-5.17434	-0.31892		H	-2.48921	-4.46206	-2.04014		H	2.55762	-2.99441	2.58002		H	1.62472	-2.96828	2.4271
					H	-2.5762	-4.20221	-1.77222		C	-2.23278	-3.20894	-0.298517		C	3.69106	-3.82152	0.940874		C	2.72194	-3.96714	0.862932
					C	-2.24214	-3.04783	0.021763		H	-1.73748	-2.37865	-0.813938		H	4.4651	-4.58964	0.798061		H	3.36484	-4.8548	0.761877
					H	-1.77869	-2.18315	-0.458039		H	-3.30529	-2.97096	-0.302523		H	4.09495	-2.89929	0.50683		H	3.3287	-3.1134	0.532214
					H	-3.3142	-2.82271	0.060822		C	-1.74635	-3.25431	1.15578		C	2.42446	-4.21239	0.170792		C	1.51124	-4.08759	-0.071362
					C	-1.70347	-3.16611	1.45198		H	-0.71754	-3.62578	1.20062		H	1.94948	-5.07746	0.656428		H	0.810951	-4.8383	0.325002
					H	-0.665657	-3.51486	1.44037		H	-2.34996	-3.95614	1.74852		H	1.70645	-3.38562	0.246209		H	0.966004	-3.13544	-0.072543
					H	-2.27482	-3.9187	2.01146		C	-1.80735	-1.89749	1.84718		C	2.68518	-4.54849	-1.30201		C	1.91846	-4.4952	-1.49495
					C	-1.77334	-1.85801	2.23464		H	-2.82878	-1.51408	1.86664		H	3.40128	-5.37953	-1.35266		H	2.26112	-5.53916	-1.48109
					H	-2.80176	-1.49423	2.29826		H	-1.45877	-1.96465	2.88706		H	3.18678	-3.69564	-1.77927		H	2.79507	-3.90724	-1.79808
					H	-1.39911	-1.9932	3.25775		C	-0.075703	0.201164	-1.3283		Br	5.31227	-0.588847	-1.02631		Br	5.89052	-0.295673	-0.59063
					C	-0.260537	0.109476	-1.0005		Br	3.58656	-2.70517	2.80781		C	-0.623575	0.203511	0.674674		C	-0.244606	-0.013744	0.240919
					H	-1.21163	-0.450098	-0.903908		O	-1.0154	-0.553734	-1.83142		H	-1.10821	-0.797118	0.557924		O	-0.602296	-1.27331	0.042659
					Br	3.79552	-2.20718	3.10786		H	0.675586	0.58414	-2.08096		O	-0.772515	0.779589	1.87771		H	-0.407915	0.375396	1.28825
